# Supplementary material for: Impact of Noisy Labels on Dental Deep Learning—Calculus Detection on Bitewing Radiographs
Source: J Clin Med. 2023 Apr 23;12(9):3058. doi: 10.3390/jcm12093058 (PMC10179289; doi:10.3390/jcm12093058)
Supplement: Supplementary file 1 [file jcm-12-03058-s001.zip]

Archive with 1 entries (1 files):
- jcm-2315766-supplementary.pdf
